# Supplementary material for: Association of Serum Calcium Levels of Preterm Neonates at Birth with Calcium Intake from Foods and Supplements by Bedridden Women during Pregnancy
Source: Healthcare (Basel). 2024 Mar 20;12(6):693. doi: 10.3390/healthcare12060693 (PMC10970113; doi:10.3390/healthcare12060693)
Supplement: Supplementary file 1 [file healthcare-12-00693-s001.zip]

Archive with 1 entries (1 files):
- healthcare-2901788-supplementary.pdf
